# Supplementary material for: Protect Effects of Perilla Seed Extract and Its Active Ingredient Luteolin Against Inflammatory Bowel Disease Model via the PI3K/AKT Signal Pathway In Vivo and In Vitro
Source: Int J Mol Sci. 2025 Apr 10;26(8):3564. doi: 10.3390/ijms26083564 (PMC12026851; doi:10.3390/ijms26083564)
Supplement: Supplementary file 1 [file ijms-26-03564-s001.zip]

Archive with 1 entries (1 files):
- ijms-3489319-supplementary.pdf
